# Supplementary material for: Genetic Aspects of Corneal Sequestra in a Population of Persian, Himalayan and Exotic Cats
Source: Animals (Basel). 2022 Aug 8;12(15):2008. doi: 10.3390/ani12152008 (PMC9367464; doi:10.3390/ani12152008)
Supplement: Supplementary file 1 [file animals-12-02008-s001.zip]

Archive with 3 entries (3 files):
- AppendixS1_Script_uniform_prior.stan
- TableS1_Offspring+ancestors.txt
- TableS2_Offspring_phenotypes.txt
