# Supplementary material for: Genetic Aspects of Corneal Sequestra in a Population of Persian, Himalayan and Exotic Cats
Source: Animals (Basel). 2022 Aug 8;12(15):2008. doi: 10.3390/ani12152008 (PMC9367464; doi:10.3390/ani12152008)
Supplement: Supplementary file 1 [file animals-12-02008-s001.zip › AppendixS1_Script_uniform_prior.stan]

// Stan model based on the script by Cai et al. (2019).
// Being affected by corneal sequestrum is modelled in function of:
// additive relationships, year of birth and sex (0 = male, 1 = female).
// The uniform distribution is used for drawing priors for the prior of the
// additive genetic standard variation.
data {
int<lower=0> nrec; // number of observations
int<lower=0> nanim; // number of animals in the pedigree
int<lower=0> maxan; // maximum number of animals = nanim + 2 unknown parents
int<lower=0> phsire; // id for unknown sire
int<lower=0> phdam; // id for unknown dam
int<lower=0,upper=1> y[nrec]; // phenotype: 1 = affected, 0 = healthy
real sqd[nanim]; // Mendelian sampling coefficient
int<lower=0,upper=1> sexF[nrec]; // sex: 0 = male, 1 = female
int<lower=0> year[nrec]; // year that the animal was born
int<lower=0> id[nanim]; // ids in pedigree
int<lower=0> sire[nanim]; // sire ids
int<lower=0> dam[nanim]; // dam ids
int<lower=0> pid[nrec]; // id vector linking animals to a phenotype
}
parameters{
vector[nrec] rese; // residual error
real b0; // intercept
real by; // coefficient for year
real bF; // coefficient for sex
vector[nanim] gam; // standard normal gametic effects
real sg; // additive genetic standard deviation
}
transformed parameters{
vector[maxan] ebv; // vector of all estimated breeding values (ebv)
real<lower=0,upper=1> h2;
h2 = sg*sg/(sg*sg+1); // heritability
ebv[phsire] = 0.0; // ebv of unknown sires (set to 0)
ebv[phdam] = 0.0; // ebv of unknown dams (set to 0)
for(k in 1:nanim){
ebv[k] = gam[k]*sqd[k]*sg + (ebv[sire[k]] + ebv[dam[k]])/2;
}
}
model {
for(i in 1:nrec){
y[i] ~ bernoulli(inv_logit(b0 + by*year[i] + bF*sexF[i] + ebv[pid[i]] + rese[i]));
}
// Priors for model parameters
gam ~ normal(0,1);
b0 ~ normal(0,4);
by ~ normal(0,4);
bF ~ normal(0,4);
rese ~ normal(0,1);
sg ~ uniform(0,20); // this version of the script uses the uniform distribution
}
