# Supplementary material for: Genetic Aspects of Corneal Sequestra in a Population of Persian, Himalayan and Exotic Cats
Source: Animals (Basel). 2022 Aug 8;12(15):2008. doi: 10.3390/ani12152008 (PMC9367464; doi:10.3390/ani12152008)
Supplement: Supplementary file 1 [file animals-12-02008-s001.zip › TableS1_Offspring+ancestors.txt]

id	sire	dam	sqd
1	1137	1138	1
2	1137	1138	1
3	1137	1138	1
4	1137	1138	1
5	1137	1138	1
6	1137	1138	1
7	1137	1138	1
8	1137	1138	1
9	1137	1138	1
10	1137	1138	1
11	1137	1138	1
12	1137	1138	1
13	1137	1138	1
14	1137	1138	1
15	1137	1138	1
16	1137	1138	1
17	1137	1138	1
18	1137	1138	1
19	1137	1138	1
20	1137	1138	1
21	1137	1138	1
22	1137	1138	1
23	1137	1138	1
24	1137	1138	1
25	1137	1138	1
26	1137	1138	1
27	1137	1138	1
28	1137	1138	1
29	1137	1138	1
30	1137	1138	1
31	1137	1138	1
32	1137	1138	1
33	1137	1138	1
34	1137	1138	1
35	1137	1138	1
36	1137	1138	1
37	1137	1138	1
38	1137	1138	1
39	1137	1138	1
40	1137	1138	1
41	1137	1138	1
42	1137	1138	1
43	1137	1138	1
44	1137	1138	1
45	1137	1138	1
46	1137	1138	1
47	1137	1138	1
48	1137	1138	1
49	1137	1138	1
50	1137	1138	1
51	1137	1138	1
52	1137	1138	1
53	1137	1138	1
54	1137	1138	1
55	1137	1138	1
56	1137	1138	1
57	1137	1138	1
58	1137	1138	1
59	1137	1138	1
60	1137	1138	1
61	1137	1138	1
62	1137	1138	1
63	1137	1138	1
64	1137	1138	1
65	1137	1138	1
66	1137	1138	1
67	1137	1138	1
68	1137	1138	1
69	1137	1138	1
70	1137	1138	1
71	1137	1138	1
72	1137	1138	1
73	1137	1138	1
74	1137	1138	1
75	1137	1138	1
76	1137	1138	1
77	1137	1138	1
78	1137	1138	1
79	1137	1138	1
80	1137	1138	1
81	1137	1138	1
82	1137	1138	1
83	1137	1138	1
84	1137	1138	1
85	1137	1138	1
86	1137	1138	1
87	1137	1138	1
88	1137	1138	1
89	1137	1138	1
90	1137	1138	1
91	1137	1138	1
92	1137	1138	1
93	1137	1138	1
94	1137	1138	1
95	1137	1138	1
96	1137	1138	1
97	1137	1138	1
98	1137	1138	1
99	1137	1138	1
100	1137	1138	1
101	1137	1138	1
102	1137	1138	1
103	1137	1138	1
104	1137	1138	1
105	1137	1138	1
106	1137	1138	1
107	1137	1138	1
108	1137	1138	1
109	1137	1138	1
110	1137	1138	1
111	1137	1138	1
112	1137	1138	1
113	1137	1138	1
114	1137	1138	1
115	1137	1138	1
116	1137	1138	1
117	1137	1138	1
118	1137	1138	1
119	1137	1138	1
120	1137	1138	1
121	1137	1138	1
122	1137	1138	1
123	1137	1138	1
124	1137	1138	1
125	1137	1138	1
126	1137	1138	1
127	1137	1138	1
128	1137	1138	1
129	1137	1138	1
130	1137	1138	1
131	1137	1138	1
132	1137	1138	1
133	1137	1138	1
134	1137	1138	1
135	1137	1138	1
136	1137	1138	1
137	1137	1138	1
138	1137	1138	1
139	1137	1138	1
140	1137	1138	1
141	1137	1138	1
142	1137	1138	1
143	1137	1138	1
144	1137	1138	1
145	1137	1138	1
146	1137	1138	1
147	1137	1138	1
148	1137	1138	1
149	1137	1138	1
150	1137	1138	1
151	1137	1138	1
152	1137	1138	1
153	1137	1138	1
154	1137	1138	1
155	1137	1138	1
156	1137	1138	1
157	1137	1138	1
158	1137	1138	1
159	1137	1138	1
160	1137	1138	1
161	1137	1138	1
162	1137	1138	1
163	1137	1138	1
164	1137	1138	1
165	1137	1138	1
166	1137	1138	1
167	1137	1138	1
168	1137	1138	1
169	73	163	1
170	72	162	1
171	71	161	1
172	70	160	1
173	69	159	1
174	68	158	1
175	29	114	1
176	28	113	1
177	27	112	1
178	26	111	1
179	24	109	1
180	1137	1138	1.06066017177982
181	172	171	1
182	174	173	1
183	33	118	1
184	32	117	1
185	31	116	1
186	30	115	1
187	178	177	1
188	25	110	1
189	180	179	1
190	10	96	1
191	176	175	1
192	178	177	1
193	170	169	1
194	67	157	1
195	191	190	1
196	193	192	1
197	176	175	1
198	178	177	1
199	184	183	1
200	186	185	1
201	189	188	1
202	193	187	1
203	182	181	1
204	52	137	1
205	51	136	1
206	50	135	1
207	49	134	1
208	46	131	1
209	48	133	1
210	47	132	1
211	46	131	1
212	45	130	1
213	44	129	1
214	43	128	1
215	42	127	1
216	41	126	1
217	40	125	1
218	39	124	1
219	38	123	1
220	196	195	1
221	198	197	1
222	203	202	1
223	201	202	1
224	198	194	1
225	200	199	1
226	65	153	1
227	205	204	1
228	207	206	1
229	209	208	1
230	211	210	1
231	213	212	1
232	215	214	1
233	217	216	1
234	219	218	1
235	23	108	1
236	14	100	1
237	13	99	1
238	12	98	1
239	11	97	1
240	224	220	1.0155048005795
241	225	222	1
242	221	220	1.03077640640442
243	224	223	1.0155048005795
244	226	155	1
245	241	242	1.00971840133772
246	66	154	1
247	54	139	1
248	53	138	1
249	228	227	1
250	230	229	1.03077640640442
251	232	231	1
252	234	233	1
253	237	236	1
254	239	238	1
255	235	179	1
256	240	243	1.07347275233235
257	3	88	1
258	2	87	1
259	64	152	1
260	63	151	1
261	62	150	1
262	61	149	1
263	1	148	1
264	60	147	1
265	59	146	1
266	55	140	1
267	248	247	1
268	250	249	1
269	252	251	1
270	37	122	1
271	36	121	1
272	35	120	1
273	34	119	1
274	254	253	1
275	196	195	1
276	180	255	1
277	256	222	1.02887985207215
278	258	257	1
279	225	242	1
280	245	244	1
281	226	246	1
282	281	280	1.03077640640442
283	260	259	1
284	262	261	1
285	266	263	1
286	265	264	1
287	58	145	1
288	57	144	1
289	56	143	1
290	266	142	1
291	267	141	1
292	20	106	1
293	19	105	1
294	18	104	1
295	17	103	1
296	16	102	1
297	15	101	1
298	275	274	1
299	256	242	1.05789442998817
300	277	86	1
301	1	85	1
302	271	270	1
303	273	272	1
304	240	84	1
305	241	84	1
306	276	223	1.02507621667855
307	269	268	1
308	278	222	1
309	279	243	1.01454269254675
310	78	168	1
311	77	167	1
312	76	166	1
313	75	165	1
314	74	164	1
315	309	282	1.01544469553369
316	288	287	1
317	290	289	1
318	266	291	1
319	295	294	1
320	297	296	1
321	241	298	1.00584230871444
322	284	283	1
323	286	285	1
324	9	95	1
325	8	94	1
326	309	299	1.08602180428157
327	7	93	1
328	6	92	1
329	5	91	1
330	4	90	1
331	277	299	1.09464249300856
332	301	300	1
333	303	302	1
334	305	304	1.06295945948093
335	307	306	1
336	293	292	1
337	309	308	1.01213342129385
338	281	280	1.03077640640442
339	331	315	1.04562075051438
340	331	310	1
341	312	311	1
342	314	313	1
343	317	316	1
344	267	318	1.06066017177982
345	320	319	1
346	334	321	1.03691625143982
347	326	308	1.01213342129385
348	309	308	1.01213342129385
349	328	327	1
350	330	329	1
351	334	333	1
352	323	322	1
353	325	324	1
354	338	332	1.00341214737515
355	334	333	1
356	336	335	1
357	338	337	1.01222387245547
358	340	339	1.0831024706435
359	342	341	1
360	331	315	1.04562075051438
361	344	343	1.00778221853732
362	276	223	1.02507621667855
363	345	356	1
364	305	298	1.00292540849258
365	347	346	1.02666773147858
366	277	348	1.06359089218435
367	353	352	1
368	350	349	1
369	334	351	1.13246223033044
370	331	89	1
371	355	354	1.00534156878241
372	357	356	1.00379224790448
373	359	358	1
374	331	315	1.04562075051438
375	256	222	1.02887985207215
376	366	156	1
377	307	370	1
378	345	360	1
379	309	282	1.01544469553369
380	307	371	1
381	241	242	1.00971840133772
382	366	365	1.0620654844508
383	326	337	1.08891229236737
384	357	368	1
385	338	337	1.01222387245547
386	353	352	1
387	355	354	1.00534156878241
388	307	363	1.03077640640442
389	307	372	1.03077640640442
390	307	371	1
391	307	369	1
392	307	369	1
393	307	372	1.03077640640442
394	307	364	1
395	361	362	1
396	361	367	1.00292540849258
397	361	367	1.00292540849258
398	373	387	1.00959419256193
399	373	387	1.00959419256193
400	373	387	1.00959419256193
401	373	387	1.00959419256193
402	373	387	1.00959419256193
403	373	387	1.00959419256193
404	373	83	1
405	373	392	1.00442194773744
406	373	392	1.00442194773744
407	373	392	1.00442194773744
408	373	392	1.00442194773744
409	373	392	1.00442194773744
410	373	391	1.00442194773744
411	373	391	1.00442194773744
412	373	391	1.00442194773744
413	373	391	1.00442194773744
414	373	389	1.00537785235556
415	373	389	1.00537785235556
416	373	389	1.00537785235556
417	373	389	1.00537785235556
418	373	389	1.00537785235556
419	373	389	1.00537785235556
420	373	393	1.00537785235556
421	373	393	1.00537785235556
422	373	393	1.00537785235556
423	373	388	1.0006463822815
424	373	388	1.0006463822815
425	373	388	1.0006463822815
426	373	388	1.0006463822815
427	373	363	1.00129234729229
428	373	363	1.00129234729229
429	373	363	1.00129234729229
430	373	363	1.00129234729229
431	373	374	1.06047673283241
432	373	374	1.06047673283241
433	373	372	1.0107270907689
434	373	372	1.0107270907689
435	373	372	1.0107270907689
436	373	372	1.0107270907689
437	373	372	1.0107270907689
438	373	392	1.00442194773744
439	373	392	1.00442194773744
440	373	392	1.00442194773744
441	373	391	1.00442194773744
442	373	391	1.00442194773744
443	373	391	1.00442194773744
444	373	387	1.00959419256193
445	373	387	1.00959419256193
446	373	387	1.00959419256193
447	373	387	1.00959419256193
448	373	387	1.00959419256193
449	373	389	1.00537785235556
450	373	389	1.00537785235556
451	373	389	1.00537785235556
452	373	393	1.00537785235556
453	373	393	1.00537785235556
454	373	393	1.00537785235556
455	373	380	1.00480854734989
456	373	380	1.00480854734989
457	373	380	1.00480854734989
458	373	380	1.00480854734989
459	373	363	1.00129234729229
460	373	363	1.00129234729229
461	373	389	1.00537785235556
462	373	389	1.00537785235556
463	373	389	1.00537785235556
464	373	377	1.01998108042206
465	373	388	1.0006463822815
466	373	388	1.0006463822815
467	373	388	1.0006463822815
468	373	388	1.0006463822815
469	373	392	1.00442194773744
470	373	392	1.00442194773744
471	373	392	1.00442194773744
472	373	372	1.0107270907689
473	373	372	1.0107270907689
474	373	372	1.0107270907689
475	373	372	1.0107270907689
476	373	372	1.0107270907689
477	373	380	1.00480854734989
478	373	380	1.00480854734989
479	373	380	1.00480854734989
480	373	380	1.00480854734989
481	373	374	1.06047673283241
482	373	374	1.06047673283241
483	373	374	1.06047673283241
484	373	374	1.06047673283241
485	373	82	1
486	373	82	1
487	373	82	1
488	373	389	1.00537785235556
489	373	389	1.00537785235556
490	373	389	1.00537785235556
491	373	389	1.00537785235556
492	373	393	1.00537785235556
493	373	393	1.00537785235556
494	373	387	1.00959419256193
495	373	387	1.00959419256193
496	373	387	1.00959419256193
497	373	387	1.00959419256193
498	373	387	1.00959419256193
499	373	387	1.00959419256193
500	373	378	1.03068203168555
501	373	378	1.03068203168555
502	373	378	1.03068203168555
503	373	378	1.03068203168555
504	373	380	1.00480854734989
505	373	380	1.00480854734989
506	373	380	1.00480854734989
507	373	380	1.00480854734989
508	373	380	1.00480854734989
509	373	363	1.00129234729229
510	373	363	1.00129234729229
511	373	363	1.00129234729229
512	373	363	1.00129234729229
513	373	392	1.00442194773744
514	373	392	1.00442194773744
515	373	392	1.00442194773744
516	373	392	1.00442194773744
517	373	392	1.00442194773744
518	373	392	1.00442194773744
519	373	392	1.00442194773744
520	373	392	1.00442194773744
521	373	392	1.00442194773744
522	373	372	1.0107270907689
523	373	372	1.0107270907689
524	373	372	1.0107270907689
525	373	372	1.0107270907689
526	373	372	1.0107270907689
527	373	387	1.00959419256193
528	373	387	1.00959419256193
529	373	387	1.00959419256193
530	373	387	1.00959419256193
531	373	387	1.00959419256193
532	373	382	1.02804645829664
533	373	382	1.02804645829664
534	373	382	1.02804645829664
535	373	382	1.02804645829664
536	373	382	1.02804645829664
537	373	382	1.02804645829664
538	373	382	1.02804645829664
539	373	390	1.00480854734989
540	373	390	1.00480854734989
541	373	390	1.00480854734989
542	373	390	1.00480854734989
543	373	390	1.00480854734989
544	373	390	1.00480854734989
545	373	369	1.00882451308112
546	373	369	1.00882451308112
547	373	369	1.00882451308112
548	373	391	1.00442194773744
549	373	391	1.00442194773744
550	373	391	1.00442194773744
551	373	391	1.00442194773744
552	373	374	1.06047673283241
553	373	374	1.06047673283241
554	373	374	1.06047673283241
555	373	374	1.06047673283241
556	373	374	1.06047673283241
557	373	374	1.06047673283241
558	373	374	1.06047673283241
559	307	363	1.03077640640442
560	307	363	1.03077640640442
561	373	380	1.00480854734989
562	373	380	1.00480854734989
563	373	380	1.00480854734989
564	373	380	1.00480854734989
565	373	380	1.00480854734989
566	307	372	1.03077640640442
567	307	372	1.03077640640442
568	307	372	1.03077640640442
569	307	372	1.03077640640442
570	373	392	1.00442194773744
571	373	392	1.00442194773744
572	373	392	1.00442194773744
573	373	392	1.00442194773744
574	373	392	1.00442194773744
575	373	392	1.00442194773744
576	373	392	1.00442194773744
577	373	387	1.00959419256193
578	373	387	1.00959419256193
579	373	387	1.00959419256193
580	373	394	1.00368013321698
581	373	394	1.00368013321698
582	373	394	1.00368013321698
583	373	393	1.00537785235556
584	373	393	1.00537785235556
585	373	393	1.00537785235556
586	307	370	1
587	307	370	1
588	307	370	1
589	307	378	1
590	307	378	1
591	307	378	1
592	307	378	1
593	373	369	1.00882451308112
594	373	369	1.00882451308112
595	373	369	1.00882451308112
596	373	369	1.00882451308112
597	373	382	1.02804645829664
598	373	382	1.02804645829664
599	373	382	1.02804645829664
600	373	382	1.02804645829664
601	307	374	1
602	307	374	1
603	307	374	1
604	307	374	1
605	307	374	1
606	373	387	1.00959419256193
607	373	387	1.00959419256193
608	373	387	1.00959419256193
609	307	372	1.03077640640442
610	307	372	1.03077640640442
611	307	372	1.03077640640442
612	307	372	1.03077640640442
613	307	383	1
614	307	383	1
615	307	383	1
616	307	383	1
617	307	371	1
618	307	371	1
619	307	371	1
620	373	394	1.00368013321698
621	373	394	1.00368013321698
622	307	387	1
623	307	387	1
624	307	387	1
625	307	387	1
626	307	387	1
627	307	387	1
628	307	363	1.03077640640442
629	307	363	1.03077640640442
630	307	363	1.03077640640442
631	307	374	1
632	307	374	1
633	307	374	1
634	307	374	1
635	307	374	1
636	307	382	1
637	307	382	1
638	307	382	1
639	307	382	1
640	307	372	1.03077640640442
641	307	372	1.03077640640442
642	307	372	1.03077640640442
643	307	372	1.03077640640442
644	307	372	1.03077640640442
645	307	378	1
646	307	378	1
647	307	378	1
648	307	378	1
649	307	378	1
650	307	378	1
651	307	371	1
652	307	371	1
653	307	371	1
654	307	384	1
655	307	384	1
656	307	384	1
657	307	384	1
658	307	337	1
659	307	337	1
660	307	337	1
661	307	337	1
662	307	369	1
663	307	369	1
664	307	369	1
665	307	370	1
666	307	370	1
667	307	370	1
668	307	370	1
669	307	383	1
670	307	383	1
671	307	383	1
672	307	383	1
673	307	383	1
674	307	371	1
675	307	371	1
676	307	384	1
677	307	384	1
678	307	384	1
679	307	384	1
680	307	372	1.03077640640442
681	307	372	1.03077640640442
682	307	372	1.03077640640442
683	307	372	1.03077640640442
684	307	372	1.03077640640442
685	307	337	1
686	307	337	1
687	307	337	1
688	307	369	1
689	307	369	1
690	307	369	1
691	307	369	1
692	307	369	1
693	307	382	1
694	307	382	1
695	307	382	1
696	307	382	1
697	307	383	1
698	307	383	1
699	307	383	1
700	307	383	1
701	307	383	1
702	307	383	1
703	307	363	1.03077640640442
704	307	363	1.03077640640442
705	307	363	1.03077640640442
706	307	378	1
707	307	378	1
708	307	370	1
709	307	370	1
710	307	370	1
711	307	374	1
712	307	374	1
713	307	374	1
714	307	372	1.03077640640442
715	307	372	1.03077640640442
716	307	372	1.03077640640442
717	307	372	1.03077640640442
718	307	372	1.03077640640442
719	307	384	1
720	307	384	1
721	307	384	1
722	307	384	1
723	307	371	1
724	307	371	1
725	307	371	1
726	307	371	1
727	307	337	1
728	307	337	1
729	307	337	1
730	307	376	1
731	307	376	1
732	307	376	1
733	307	379	1
734	307	383	1
735	307	383	1
736	307	383	1
737	307	383	1
738	307	383	1
739	307	385	1
740	307	385	1
741	307	385	1
742	307	379	1
743	307	370	1
744	307	370	1
745	307	370	1
746	307	370	1
747	307	346	1
748	307	346	1
749	307	346	1
750	307	337	1
751	307	337	1
752	307	337	1
753	307	381	1
754	307	381	1
755	307	384	1
756	307	384	1
757	307	384	1
758	307	384	1
759	307	372	1.03077640640442
760	307	372	1.03077640640442
761	307	372	1.03077640640442
762	307	372	1.03077640640442
763	307	372	1.03077640640442
764	307	385	1
765	307	385	1
766	307	385	1
767	307	385	1
768	307	370	1
769	307	370	1
770	307	379	1
771	307	379	1
772	307	383	1
773	307	383	1
774	307	383	1
775	307	383	1
776	307	383	1
777	307	364	1
778	307	364	1
779	307	381	1
780	307	385	1
781	307	385	1
782	307	385	1
783	307	385	1
784	307	383	1
785	307	383	1
786	307	383	1
787	307	383	1
788	307	397	1
789	307	370	1
790	307	370	1
791	307	381	1
792	307	381	1
793	307	381	1
794	307	364	1
795	307	364	1
796	307	364	1
797	307	397	1
798	307	397	1
799	307	346	1
800	307	346	1
801	307	346	1
802	307	346	1
803	307	385	1
804	307	385	1
805	307	385	1
806	307	385	1
807	307	396	1
808	307	396	1
809	307	396	1
810	307	379	1
811	307	379	1
812	307	375	1
813	307	375	1
814	307	383	1
815	307	383	1
816	307	383	1
817	307	383	1
818	307	383	1
819	307	383	1
820	307	346	1
821	307	346	1
822	307	346	1
823	307	346	1
824	307	375	1
825	307	379	1
826	307	379	1
827	307	379	1
828	307	379	1
829	307	379	1
830	307	397	1
831	307	397	1
832	307	397	1
833	307	397	1
834	307	364	1
835	307	364	1
836	307	381	1
837	307	381	1
838	307	383	1
839	307	383	1
840	307	383	1
841	307	383	1
842	307	383	1
843	307	383	1
844	307	381	1
845	307	381	1
846	307	379	1
847	307	379	1
848	307	379	1
849	307	375	1
850	307	364	1
851	307	364	1
852	307	396	1
853	307	396	1
854	307	396	1
855	307	396	1
856	307	396	1
857	307	383	1
858	307	383	1
859	307	397	1
860	307	397	1
861	307	381	1
862	307	381	1
863	307	381	1
864	307	375	1
865	307	375	1
866	307	375	1
867	307	375	1
868	307	381	1
869	307	381	1
870	307	381	1
871	307	395	1
872	307	395	1
873	307	395	1
874	307	395	1
875	307	364	1
876	307	364	1
877	307	364	1
878	307	364	1
879	307	397	1
880	307	397	1
881	307	397	1
882	307	381	1
883	307	381	1
884	307	381	1
885	307	381	1
886	307	395	1
887	307	395	1
888	307	395	1
889	307	395	1
890	307	395	1
891	307	375	1
892	307	375	1
893	307	397	1
894	307	397	1
895	307	397	1
896	307	397	1
897	307	381	1
898	307	381	1
899	307	381	1
900	307	381	1
901	307	81	1
902	307	395	1
903	307	395	1
904	307	395	1
905	307	395	1
906	307	395	1
907	307	397	1
908	307	397	1
909	307	397	1
910	307	375	1
911	307	375	1
912	307	375	1
913	307	364	1
914	307	364	1
915	307	364	1
916	307	381	1
917	307	381	1
918	307	395	1
919	307	395	1
920	307	395	1
921	307	395	1
922	307	364	1
923	307	364	1
924	307	381	1
925	307	381	1
926	307	381	1
927	307	381	1
928	307	397	1
929	307	397	1
930	307	397	1
931	307	397	1
932	307	397	1
933	307	395	1
934	307	395	1
935	307	395	1
936	307	375	1
937	307	375	1
938	307	375	1
939	307	381	1
940	307	381	1
941	307	381	1
942	307	306	1
943	307	306	1
944	307	362	1
945	307	362	1
946	307	397	1
947	307	397	1
948	307	397	1
949	307	375	1
950	307	375	1
951	307	375	1
952	307	375	1
953	307	381	1
954	307	381	1
955	307	381	1
956	307	381	1
957	361	362	1
958	361	362	1
959	307	386	1
960	307	386	1
961	307	386	1
962	307	386	1
963	307	397	1
964	307	397	1
965	307	397	1
966	307	397	1
967	307	381	1
968	307	367	1
969	307	367	1
970	307	367	1
971	307	367	1
972	307	306	1
973	307	306	1
974	361	362	1
975	361	381	1
976	307	397	1
977	307	397	1
978	361	306	1
979	361	386	1.00292540849258
980	361	386	1.00292540849258
981	361	367	1.00292540849258
982	361	367	1.00292540849258
983	361	367	1.00292540849258
984	361	80	1
985	361	80	1
986	361	80	1
987	361	80	1
988	361	80	1
989	361	306	1
990	361	306	1
991	361	306	1
992	361	386	1.00292540849258
993	361	397	1.12108694466576
994	361	367	1.00292540849258
995	361	367	1.00292540849258
996	361	306	1
997	361	306	1
998	361	80	1
999	361	80	1
1000	361	80	1
1001	361	386	1.00292540849258
1002	361	386	1.00292540849258
1003	361	386	1.00292540849258
1004	361	367	1.00292540849258
1005	361	367	1.00292540849258
1006	361	367	1.00292540849258
1007	361	362	1
1008	361	362	1
1009	361	362	1
1010	361	362	1
1011	361	306	1
1012	361	306	1
1013	361	386	1.00292540849258
1014	361	386	1.00292540849258
1015	361	386	1.00292540849258
1016	361	367	1.00292540849258
1017	361	80	1
1018	361	80	1
1019	361	80	1
1020	361	362	1
1021	361	362	1
1022	361	362	1
1023	361	80	1
1024	361	306	1
1025	361	306	1
1026	361	306	1
1027	361	306	1
1028	361	386	1.00292540849258
1029	361	386	1.00292540849258
1030	361	386	1.00292540849258
1031	361	386	1.00292540849258
1032	361	362	1
1033	361	367	1.00292540849258
1034	361	367	1.00292540849258
1035	361	386	1.00292540849258
1036	361	386	1.00292540849258
1037	361	362	1
1038	361	362	1
1039	361	362	1
1040	361	306	1
1041	361	306	1
1042	361	306	1
1043	361	80	1
1044	361	80	1
1045	361	386	1.00292540849258
1046	361	386	1.00292540849258
1047	361	367	1.00292540849258
1048	361	367	1.00292540849258
1049	361	352	1.00584230871444
1050	361	362	1
1051	361	362	1
1052	361	362	1
1053	361	362	1
1054	361	306	1
1055	361	306	1
1056	361	80	1
1057	361	386	1.00292540849258
1058	361	386	1.00292540849258
1059	361	367	1.00292540849258
1060	361	367	1.00292540849258
1061	361	367	1.00292540849258
1062	361	367	1.00292540849258
1063	361	362	1
1064	361	362	1
1065	361	362	1
1066	361	352	1.00584230871444
1067	361	352	1.00584230871444
1068	361	386	1.00292540849258
1069	361	386	1.00292540849258
1070	361	386	1.00292540849258
1071	361	306	1
1072	361	367	1.00292540849258
1073	361	367	1.00292540849258
1074	361	367	1.00292540849258
1075	361	367	1.00292540849258
1076	361	362	1
1077	361	362	1
1078	361	362	1
1079	361	80	1
1080	361	80	1
1081	361	386	1.00292540849258
1082	361	386	1.00292540849258
1083	361	386	1.00292540849258
1084	361	386	1.00292540849258
1085	361	352	1.00584230871444
1086	361	367	1.00292540849258
1087	361	367	1.00292540849258
1088	361	362	1
1089	361	362	1
1090	361	362	1
1091	361	362	1
1092	361	362	1
1093	361	306	1
1094	361	306	1
1095	361	306	1
1096	361	386	1.00292540849258
1097	361	386	1.00292540849258
1098	361	352	1.00584230871444
1099	361	362	1
1100	361	362	1
1101	361	306	1
1102	361	306	1
1103	361	80	1
1104	361	386	1.00292540849258
1105	361	386	1.00292540849258
1106	361	362	1
1107	361	362	1
1108	361	80	1
1109	361	80	1
1110	361	80	1
1111	361	80	1
1112	361	80	1
1113	361	362	1
1114	361	306	1
1115	361	306	1
1116	361	386	1.00292540849258
1117	361	386	1.00292540849258
1118	361	386	1.00292540849258
1119	361	362	1
1120	361	362	1
1121	361	352	1.00584230871444
1122	361	352	1.00584230871444
1123	361	306	1
1124	361	306	1
1125	361	367	1.00292540849258
1126	361	367	1.00292540849258
1127	361	367	1.00292540849258
1128	361	79	1
1129	361	79	1
1130	361	79	1
1131	361	79	1
1132	361	386	1.00292540849258
1133	361	386	1.00292540849258
1134	361	386	1.00292540849258
1135	361	386	1.00292540849258
1136	361	386	1.00292540849258
