# Supplementary material for: Genetic Aspects of Corneal Sequestra in a Population of Persian, Himalayan and Exotic Cats
Source: Animals (Basel). 2022 Aug 8;12(15):2008. doi: 10.3390/ani12152008 (PMC9367464; doi:10.3390/ani12152008)
Supplement: Supplementary file 1 [file animals-12-02008-s001.zip › TableS2_Offspring_phenotypes.txt]

id	sire	dam	sqd	year	y	sex
388	307	363	1.03077640640442	21	0	1
389	307	372	1.03077640640442	21	0	1
390	307	371	1	21	0	1
391	307	369	1	21	0	1
392	307	369	1	21	0	1
393	307	372	1.03077640640442	21	0	1
394	307	364	1	21	0	1
395	361	362	1	21	0	1
396	361	367	1.00292540849258	21	0	1
397	361	367	1.00292540849258	21	0	1
398	373	387	1.00959419256193	21	0	1
399	373	387	1.00959419256193	21	0	1
400	373	387	1.00959419256193	21	0	1
401	373	387	1.00959419256193	21	0	1
402	373	387	1.00959419256193	21	0	0
403	373	387	1.00959419256193	21	0	0
404	373	83	1	21	0	1
405	373	392	1.00442194773744	21	0	1
406	373	392	1.00442194773744	21	0	1
407	373	392	1.00442194773744	21	0	1
408	373	392	1.00442194773744	21	0	1
409	373	392	1.00442194773744	21	0	0
410	373	391	1.00442194773744	21	0	1
411	373	391	1.00442194773744	21	0	1
412	373	391	1.00442194773744	21	0	1
413	373	391	1.00442194773744	21	0	0
414	373	389	1.00537785235556	21	0	1
415	373	389	1.00537785235556	21	0	1
416	373	389	1.00537785235556	21	0	1
417	373	389	1.00537785235556	21	0	0
418	373	389	1.00537785235556	21	0	0
419	373	389	1.00537785235556	21	0	0
420	373	393	1.00537785235556	21	0	0
421	373	393	1.00537785235556	21	0	0
422	373	393	1.00537785235556	21	0	0
423	373	388	1.0006463822815	21	0	0
424	373	388	1.0006463822815	21	0	0
425	373	388	1.0006463822815	21	0	0
426	373	388	1.0006463822815	21	0	0
427	373	363	1.00129234729229	21	0	1
428	373	363	1.00129234729229	21	0	1
429	373	363	1.00129234729229	21	0	0
430	373	363	1.00129234729229	21	0	0
431	373	374	1.06047673283241	21	0	1
432	373	374	1.06047673283241	21	0	1
433	373	372	1.0107270907689	21	0	1
434	373	372	1.0107270907689	21	0	1
435	373	372	1.0107270907689	21	0	1
436	373	372	1.0107270907689	21	0	1
437	373	372	1.0107270907689	21	0	0
438	373	392	1.00442194773744	21	0	1
439	373	392	1.00442194773744	21	0	1
440	373	392	1.00442194773744	21	0	0
441	373	391	1.00442194773744	21	0	1
442	373	391	1.00442194773744	21	0	0
443	373	391	1.00442194773744	21	0	0
444	373	387	1.00959419256193	21	0	1
445	373	387	1.00959419256193	21	0	0
446	373	387	1.00959419256193	21	0	0
447	373	387	1.00959419256193	21	0	0
448	373	387	1.00959419256193	21	0	0
449	373	389	1.00537785235556	20	0	1
450	373	389	1.00537785235556	20	0	0
451	373	389	1.00537785235556	20	0	0
452	373	393	1.00537785235556	20	0	0
453	373	393	1.00537785235556	20	0	0
454	373	393	1.00537785235556	20	0	0
455	373	380	1.00480854734989	20	0	1
456	373	380	1.00480854734989	20	0	1
457	373	380	1.00480854734989	20	0	0
458	373	380	1.00480854734989	20	0	0
459	373	363	1.00129234729229	20	0	1
460	373	363	1.00129234729229	20	0	1
461	373	389	1.00537785235556	20	0	1
462	373	389	1.00537785235556	20	0	0
463	373	389	1.00537785235556	20	0	0
464	373	377	1.01998108042206	20	0	1
465	373	388	1.0006463822815	20	0	1
466	373	388	1.0006463822815	20	0	0
467	373	388	1.0006463822815	20	0	0
468	373	388	1.0006463822815	20	0	0
469	373	392	1.00442194773744	20	0	1
470	373	392	1.00442194773744	20	0	0
471	373	392	1.00442194773744	20	0	0
472	373	372	1.0107270907689	20	0	1
473	373	372	1.0107270907689	20	0	1
474	373	372	1.0107270907689	20	0	1
475	373	372	1.0107270907689	20	0	0
476	373	372	1.0107270907689	20	0	0
477	373	380	1.00480854734989	20	0	1
478	373	380	1.00480854734989	20	0	1
479	373	380	1.00480854734989	20	0	1
480	373	380	1.00480854734989	20	0	0
481	373	374	1.06047673283241	20	0	1
482	373	374	1.06047673283241	20	0	1
483	373	374	1.06047673283241	20	0	0
484	373	374	1.06047673283241	20	0	0
485	373	82	1	20	0	1
486	373	82	1	20	0	0
487	373	82	1	20	0	0
488	373	389	1.00537785235556	20	0	1
489	373	389	1.00537785235556	20	0	1
490	373	389	1.00537785235556	19	0	1
491	373	389	1.00537785235556	19	0	0
492	373	393	1.00537785235556	19	0	1
493	373	393	1.00537785235556	19	0	1
494	373	387	1.00959419256193	19	0	1
495	373	387	1.00959419256193	19	0	1
496	373	387	1.00959419256193	19	0	0
497	373	387	1.00959419256193	19	0	0
498	373	387	1.00959419256193	19	0	0
499	373	387	1.00959419256193	19	0	0
500	373	378	1.03068203168555	19	0	1
501	373	378	1.03068203168555	19	0	0
502	373	378	1.03068203168555	19	0	0
503	373	378	1.03068203168555	19	0	0
504	373	380	1.00480854734989	19	0	1
505	373	380	1.00480854734989	19	0	1
506	373	380	1.00480854734989	19	0	0
507	373	380	1.00480854734989	19	0	0
508	373	380	1.00480854734989	19	0	0
509	373	363	1.00129234729229	3	0	1
510	373	363	1.00129234729229	19	0	0
511	373	363	1.00129234729229	19	0	0
512	373	363	1.00129234729229	19	0	0
513	373	392	1.00442194773744	19	0	1
514	373	392	1.00442194773744	19	0	1
515	373	392	1.00442194773744	19	0	1
516	373	392	1.00442194773744	19	0	0
517	373	392	1.00442194773744	19	0	0
518	373	392	1.00442194773744	19	0	0
519	373	392	1.00442194773744	19	1	0
520	373	392	1.00442194773744	19	0	0
521	373	392	1.00442194773744	3	0	0
522	373	372	1.0107270907689	19	0	1
523	373	372	1.0107270907689	19	0	1
524	373	372	1.0107270907689	19	0	1
525	373	372	1.0107270907689	19	0	1
526	373	372	1.0107270907689	19	0	0
527	373	387	1.00959419256193	19	0	1
528	373	387	1.00959419256193	19	0	1
529	373	387	1.00959419256193	19	0	1
530	373	387	1.00959419256193	19	0	0
531	373	387	1.00959419256193	19	0	0
532	373	382	1.02804645829664	19	0	1
533	373	382	1.02804645829664	19	0	1
534	373	382	1.02804645829664	19	0	0
535	373	382	1.02804645829664	19	0	0
536	373	382	1.02804645829664	19	0	0
537	373	382	1.02804645829664	19	0	0
538	373	382	1.02804645829664	19	0	0
539	373	390	1.00480854734989	19	0	1
540	373	390	1.00480854734989	19	0	1
541	373	390	1.00480854734989	19	0	1
542	373	390	1.00480854734989	19	0	1
543	373	390	1.00480854734989	19	0	1
544	373	390	1.00480854734989	19	0	0
545	373	369	1.00882451308112	19	1	0
546	373	369	1.00882451308112	19	0	0
547	373	369	1.00882451308112	19	0	0
548	373	391	1.00442194773744	19	0	1
549	373	391	1.00442194773744	19	0	1
550	373	391	1.00442194773744	19	0	1
551	373	391	1.00442194773744	19	0	1
552	373	374	1.06047673283241	19	0	1
553	373	374	1.06047673283241	3	0	1
554	373	374	1.06047673283241	19	0	1
555	373	374	1.06047673283241	19	0	1
556	373	374	1.06047673283241	19	0	1
557	373	374	1.06047673283241	19	0	0
558	373	374	1.06047673283241	19	0	0
559	307	363	1.03077640640442	19	0	1
560	307	363	1.03077640640442	19	0	0
561	373	380	1.00480854734989	19	0	1
562	373	380	1.00480854734989	19	0	1
563	373	380	1.00480854734989	19	0	1
564	373	380	1.00480854734989	19	1	0
565	373	380	1.00480854734989	19	0	0
566	307	372	1.03077640640442	19	0	1
567	307	372	1.03077640640442	19	0	1
568	307	372	1.03077640640442	19	0	0
569	307	372	1.03077640640442	19	0	0
570	373	392	1.00442194773744	19	0	1
571	373	392	1.00442194773744	19	0	1
572	373	392	1.00442194773744	19	0	1
573	373	392	1.00442194773744	19	0	1
574	373	392	1.00442194773744	19	0	1
575	373	392	1.00442194773744	19	0	1
576	373	392	1.00442194773744	19	0	1
577	373	387	1.00959419256193	19	0	1
578	373	387	1.00959419256193	19	0	1
579	373	387	1.00959419256193	19	0	0
580	373	394	1.00368013321698	19	0	1
581	373	394	1.00368013321698	19	0	1
582	373	394	1.00368013321698	19	0	0
583	373	393	1.00537785235556	19	0	0
584	373	393	1.00537785235556	19	0	0
585	373	393	1.00537785235556	19	0	0
586	307	370	1	19	0	1
587	307	370	1	19	0	1
588	307	370	1	19	0	0
589	307	378	1	19	0	1
590	307	378	1	19	0	1
591	307	378	1	19	0	1
592	307	378	1	18	0	0
593	373	369	1.00882451308112	18	0	1
594	373	369	1.00882451308112	18	0	1
595	373	369	1.00882451308112	18	1	1
596	373	369	1.00882451308112	18	0	0
597	373	382	1.02804645829664	18	1	1
598	373	382	1.02804645829664	18	0	0
599	373	382	1.02804645829664	18	0	0
600	373	382	1.02804645829664	18	0	0
601	307	374	1	18	0	1
602	307	374	1	18	0	1
603	307	374	1	18	0	1
604	307	374	1	18	0	0
605	307	374	1	18	0	0
606	373	387	1.00959419256193	18	0	1
607	373	387	1.00959419256193	18	0	1
608	373	387	1.00959419256193	18	0	0
609	307	372	1.03077640640442	18	0	1
610	307	372	1.03077640640442	18	0	0
611	307	372	1.03077640640442	18	0	0
612	307	372	1.03077640640442	18	0	0
613	307	383	1	18	0	1
614	307	383	1	18	1	1
615	307	383	1	18	0	1
616	307	383	1	18	0	0
617	307	371	1	18	0	1
618	307	371	1	18	0	0
619	307	371	1	18	0	0
620	373	394	1.00368013321698	18	0	1
621	373	394	1.00368013321698	18	1	0
622	307	387	1	18	0	1
623	307	387	1	18	0	1
624	307	387	1	18	0	1
625	307	387	1	18	0	1
626	307	387	1	18	0	0
627	307	387	1	18	0	0
628	307	363	1.03077640640442	18	0	1
629	307	363	1.03077640640442	18	0	1
630	307	363	1.03077640640442	18	0	1
631	307	374	1	18	0	1
632	307	374	1	18	0	0
633	307	374	1	18	0	0
634	307	374	1	18	0	0
635	307	374	1	18	0	0
636	307	382	1	18	0	1
637	307	382	1	18	0	0
638	307	382	1	18	0	0
639	307	382	1	18	0	0
640	307	372	1.03077640640442	18	0	1
641	307	372	1.03077640640442	18	0	1
642	307	372	1.03077640640442	18	0	0
643	307	372	1.03077640640442	18	0	0
644	307	372	1.03077640640442	18	0	0
645	307	378	1	18	0	1
646	307	378	1	18	0	1
647	307	378	1	18	0	1
648	307	378	1	18	0	0
649	307	378	1	18	0	0
650	307	378	1	18	0	0
651	307	371	1	18	0	1
652	307	371	1	18	0	0
653	307	371	1	18	1	0
654	307	384	1	18	0	0
655	307	384	1	18	0	0
656	307	384	1	18	0	0
657	307	384	1	18	0	0
658	307	337	1	18	0	1
659	307	337	1	18	0	0
660	307	337	1	18	0	0
661	307	337	1	18	0	0
662	307	369	1	18	0	0
663	307	369	1	18	0	0
664	307	369	1	18	0	0
665	307	370	1	18	0	1
666	307	370	1	18	0	0
667	307	370	1	18	0	0
668	307	370	1	18	0	0
669	307	383	1	18	0	1
670	307	383	1	18	0	1
671	307	383	1	18	1	1
672	307	383	1	17	0	1
673	307	383	1	17	0	0
674	307	371	1	17	0	0
675	307	371	1	17	1	0
676	307	384	1	17	0	1
677	307	384	1	17	0	1
678	307	384	1	17	1	0
679	307	384	1	17	0	0
680	307	372	1.03077640640442	17	1	1
681	307	372	1.03077640640442	17	0	0
682	307	372	1.03077640640442	17	0	0
683	307	372	1.03077640640442	17	0	0
684	307	372	1.03077640640442	17	0	0
685	307	337	1	17	0	1
686	307	337	1	17	0	0
687	307	337	1	17	0	0
688	307	369	1	17	0	1
689	307	369	1	17	0	1
690	307	369	1	17	0	1
691	307	369	1	17	0	1
692	307	369	1	17	0	1
693	307	382	1	17	0	1
694	307	382	1	17	0	1
695	307	382	1	17	0	0
696	307	382	1	17	0	0
697	307	383	1	17	1	1
698	307	383	1	17	0	0
699	307	383	1	17	0	0
700	307	383	1	17	0	0
701	307	383	1	17	0	0
702	307	383	1	17	0	0
703	307	363	1.03077640640442	17	0	0
704	307	363	1.03077640640442	17	0	0
705	307	363	1.03077640640442	17	1	0
706	307	378	1	17	0	1
707	307	378	1	17	0	0
708	307	370	1	17	0	0
709	307	370	1	17	0	0
710	307	370	1	17	1	0
711	307	374	1	17	0	1
712	307	374	1	17	0	0
713	307	374	1	17	0	0
714	307	372	1.03077640640442	17	0	1
715	307	372	1.03077640640442	17	0	1
716	307	372	1.03077640640442	17	0	1
717	307	372	1.03077640640442	17	0	0
718	307	372	1.03077640640442	17	0	0
719	307	384	1	17	1	1
720	307	384	1	17	0	0
721	307	384	1	17	0	0
722	307	384	1	17	1	0
723	307	371	1	17	0	1
724	307	371	1	17	0	1
725	307	371	1	17	0	0
726	307	371	1	17	0	0
727	307	337	1	17	0	1
728	307	337	1	17	1	1
729	307	337	1	17	0	0
730	307	376	1	17	0	1
731	307	376	1	17	0	1
732	307	376	1	17	0	0
733	307	379	1	3	0	1
734	307	383	1	17	0	1
735	307	383	1	17	1	1
736	307	383	1	17	0	1
737	307	383	1	17	1	0
738	307	383	1	17	0	0
739	307	385	1	16	0	1
740	307	385	1	16	0	0
741	307	385	1	16	0	0
742	307	379	1	16	0	0
743	307	370	1	16	0	1
744	307	370	1	16	0	0
745	307	370	1	16	0	0
746	307	370	1	16	0	0
747	307	346	1	16	0	1
748	307	346	1	16	0	0
749	307	346	1	16	0	0
750	307	337	1	16	0	1
751	307	337	1	16	1	0
752	307	337	1	16	0	0
753	307	381	1	16	0	1
754	307	381	1	16	0	0
755	307	384	1	16	0	1
756	307	384	1	16	1	1
757	307	384	1	16	0	0
758	307	384	1	16	0	0
759	307	372	1.03077640640442	16	0	1
760	307	372	1.03077640640442	16	0	1
761	307	372	1.03077640640442	16	0	0
762	307	372	1.03077640640442	16	0	0
763	307	372	1.03077640640442	16	0	0
764	307	385	1	16	0	0
765	307	385	1	16	0	0
766	307	385	1	16	0	0
767	307	385	1	16	1	0
768	307	370	1	16	0	0
769	307	370	1	16	0	0
770	307	379	1	16	0	1
771	307	379	1	16	0	0
772	307	383	1	16	0	1
773	307	383	1	16	0	1
774	307	383	1	16	1	0
775	307	383	1	16	0	0
776	307	383	1	16	0	0
777	307	364	1	16	0	1
778	307	364	1	16	0	0
779	307	381	1	16	0	1
780	307	385	1	15	0	1
781	307	385	1	15	0	0
782	307	385	1	15	0	0
783	307	385	1	15	0	0
784	307	383	1	15	0	1
785	307	383	1	15	0	1
786	307	383	1	15	0	0
787	307	383	1	15	0	0
788	307	397	1	15	0	0
789	307	370	1	15	0	1
790	307	370	1	15	1	1
791	307	381	1	15	0	1
792	307	381	1	15	0	1
793	307	381	1	15	0	1
794	307	364	1	15	0	1
795	307	364	1	15	0	0
796	307	364	1	15	0	0
797	307	397	1	15	0	1
798	307	397	1	15	0	0
799	307	346	1	15	0	1
800	307	346	1	15	0	1
801	307	346	1	15	0	0
802	307	346	1	15	0	0
803	307	385	1	15	0	1
804	307	385	1	15	0	1
805	307	385	1	15	0	0
806	307	385	1	15	0	0
807	307	396	1	15	0	1
808	307	396	1	15	0	1
809	307	396	1	15	0	1
810	307	379	1	15	0	1
811	307	379	1	15	0	1
812	307	375	1	15	0	1
813	307	375	1	15	0	0
814	307	383	1	15	0	1
815	307	383	1	15	0	1
816	307	383	1	15	1	1
817	307	383	1	15	0	1
818	307	383	1	15	0	0
819	307	383	1	15	0	0
820	307	346	1	15	0	1
821	307	346	1	14	0	1
822	307	346	1	14	0	0
823	307	346	1	14	0	0
824	307	375	1	14	0	1
825	307	379	1	14	0	1
826	307	379	1	14	0	1
827	307	379	1	14	0	1
828	307	379	1	14	0	0
829	307	379	1	14	0	0
830	307	397	1	14	1	1
831	307	397	1	14	0	1
832	307	397	1	14	0	0
833	307	397	1	14	1	0
834	307	364	1	14	0	1
835	307	364	1	14	0	1
836	307	381	1	14	0	0
837	307	381	1	14	0	0
838	307	383	1	14	0	1
839	307	383	1	14	1	1
840	307	383	1	14	0	1
841	307	383	1	14	0	1
842	307	383	1	14	0	1
843	307	383	1	14	0	0
844	307	381	1	14	0	1
845	307	381	1	14	0	0
846	307	379	1	14	0	1
847	307	379	1	14	0	1
848	307	379	1	14	1	0
849	307	375	1	3	0	1
850	307	364	1	14	0	1
851	307	364	1	14	0	0
852	307	396	1	14	0	1
853	307	396	1	14	0	1
854	307	396	1	14	0	0
855	307	396	1	14	0	0
856	307	396	1	14	0	0
857	307	383	1	14	1	1
858	307	383	1	14	1	1
859	307	397	1	14	1	1
860	307	397	1	14	1	1
861	307	381	1	14	0	1
862	307	381	1	14	0	1
863	307	381	1	14	0	0
864	307	375	1	14	0	0
865	307	375	1	14	0	0
866	307	375	1	13	0	0
867	307	375	1	13	0	0
868	307	381	1	3	0	1
869	307	381	1	3	0	1
870	307	381	1	13	0	0
871	307	395	1	13	0	1
872	307	395	1	13	0	1
873	307	395	1	13	0	0
874	307	395	1	13	0	0
875	307	364	1	13	1	1
876	307	364	1	13	1	0
877	307	364	1	13	0	0
878	307	364	1	13	0	0
879	307	397	1	13	0	1
880	307	397	1	13	0	1
881	307	397	1	13	0	0
882	307	381	1	13	0	1
883	307	381	1	13	0	0
884	307	381	1	13	0	0
885	307	381	1	13	0	0
886	307	395	1	12	0	1
887	307	395	1	12	0	1
888	307	395	1	12	0	0
889	307	395	1	12	0	0
890	307	395	1	12	0	0
891	307	375	1	12	0	0
892	307	375	1	12	0	0
893	307	397	1	12	0	1
894	307	397	1	12	1	1
895	307	397	1	12	1	0
896	307	397	1	12	1	0
897	307	381	1	12	0	0
898	307	381	1	12	0	0
899	307	381	1	12	1	0
900	307	381	1	12	1	0
901	307	81	1	12	0	1
902	307	395	1	12	0	1
903	307	395	1	12	0	1
904	307	395	1	12	0	1
905	307	395	1	12	0	1
906	307	395	1	12	0	0
907	307	397	1	12	1	1
908	307	397	1	12	1	0
909	307	397	1	12	1	0
910	307	375	1	12	0	1
911	307	375	1	12	0	1
912	307	375	1	12	0	1
913	307	364	1	12	0	1
914	307	364	1	12	0	1
915	307	364	1	3	0	0
916	307	381	1	12	0	0
917	307	381	1	12	0	0
918	307	395	1	12	0	1
919	307	395	1	12	0	1
920	307	395	1	12	0	0
921	307	395	1	12	0	0
922	307	364	1	12	0	1
923	307	364	1	12	0	0
924	307	381	1	12	0	0
925	307	381	1	12	0	0
926	307	381	1	12	0	0
927	307	381	1	11	0	0
928	307	397	1	11	1	1
929	307	397	1	11	1	1
930	307	397	1	11	1	0
931	307	397	1	11	0	0
932	307	397	1	11	0	0
933	307	395	1	11	0	0
934	307	395	1	11	0	0
935	307	395	1	11	0	0
936	307	375	1	11	0	1
937	307	375	1	11	0	1
938	307	375	1	11	0	0
939	307	381	1	11	0	1
940	307	381	1	11	0	1
941	307	381	1	11	0	0
942	307	306	1	11	0	1
943	307	306	1	11	0	1
944	307	362	1	11	0	0
945	307	362	1	11	0	0
946	307	397	1	11	0	1
947	307	397	1	11	0	0
948	307	397	1	11	1	0
949	307	375	1	11	0	1
950	307	375	1	11	0	1
951	307	375	1	11	0	0
952	307	375	1	11	0	0
953	307	381	1	11	0	0
954	307	381	1	11	0	0
955	307	381	1	11	0	0
956	307	381	1	11	1	0
957	361	362	1	11	1	0
958	361	362	1	10	0	0
959	307	386	1	10	0	1
960	307	386	1	10	0	1
961	307	386	1	10	0	0
962	307	386	1	10	0	0
963	307	397	1	10	0	1
964	307	397	1	10	1	1
965	307	397	1	10	1	0
966	307	397	1	10	1	0
967	307	381	1	2	0	1
968	307	367	1	10	0	1
969	307	367	1	10	1	1
970	307	367	1	10	0	0
971	307	367	1	10	0	0
972	307	306	1	10	0	1
973	307	306	1	10	0	0
974	361	362	1	10	0	1
975	361	381	1	2	0	1
976	307	397	1	10	0	1
977	307	397	1	10	0	1
978	361	306	1	10	0	0
979	361	386	1.00292540849258	10	0	1
980	361	386	1.00292540849258	10	0	0
981	361	367	1.00292540849258	10	0	1
982	361	367	1.00292540849258	10	0	1
983	361	367	1.00292540849258	10	0	0
984	361	80	1	10	0	1
985	361	80	1	10	0	1
986	361	80	1	10	0	1
987	361	80	1	10	0	1
988	361	80	1	10	0	0
989	361	306	1	10	0	1
990	361	306	1	10	0	0
991	361	306	1	10	0	0
992	361	386	1.00292540849258	9	0	1
993	361	397	1.12108694466576	9	0	0
994	361	367	1.00292540849258	9	0	0
995	361	367	1.00292540849258	9	1	0
996	361	306	1	9	0	0
997	361	306	1	9	1	0
998	361	80	1	9	0	0
999	361	80	1	9	0	0
1000	361	80	1	9	0	0
1001	361	386	1.00292540849258	9	0	1
1002	361	386	1.00292540849258	9	0	1
1003	361	386	1.00292540849258	9	0	0
1004	361	367	1.00292540849258	9	1	1
1005	361	367	1.00292540849258	9	0	1
1006	361	367	1.00292540849258	9	0	1
1007	361	362	1	9	0	1
1008	361	362	1	9	0	0
1009	361	362	1	9	0	0
1010	361	362	1	9	0	0
1011	361	306	1	9	0	1
1012	361	306	1	9	0	0
1013	361	386	1.00292540849258	9	0	1
1014	361	386	1.00292540849258	9	0	0
1015	361	386	1.00292540849258	9	0	0
1016	361	367	1.00292540849258	8	0	0
1017	361	80	1	8	0	1
1018	361	80	1	8	0	1
1019	361	80	1	8	0	0
1020	361	362	1	8	0	1
1021	361	362	1	8	0	1
1022	361	362	1	8	0	1
1023	361	80	1	8	0	1
1024	361	306	1	8	0	1
1025	361	306	1	8	0	1
1026	361	306	1	8	1	0
1027	361	306	1	8	1	0
1028	361	386	1.00292540849258	8	0	1
1029	361	386	1.00292540849258	8	0	1
1030	361	386	1.00292540849258	8	0	0
1031	361	386	1.00292540849258	8	0	0
1032	361	362	1	8	0	1
1033	361	367	1.00292540849258	8	0	0
1034	361	367	1.00292540849258	8	0	0
1035	361	386	1.00292540849258	8	0	1
1036	361	386	1.00292540849258	8	0	1
1037	361	362	1	8	0	1
1038	361	362	1	8	0	1
1039	361	362	1	8	0	0
1040	361	306	1	8	0	1
1041	361	306	1	8	0	1
1042	361	306	1	8	0	0
1043	361	80	1	8	0	1
1044	361	80	1	8	0	0
1045	361	386	1.00292540849258	7	0	0
1046	361	386	1.00292540849258	7	0	0
1047	361	367	1.00292540849258	7	0	1
1048	361	367	1.00292540849258	7	0	0
1049	361	352	1.00584230871444	7	0	0
1050	361	362	1	7	0	1
1051	361	362	1	7	0	1
1052	361	362	1	7	0	1
1053	361	362	1	7	0	1
1054	361	306	1	7	0	0
1055	361	306	1	7	0	0
1056	361	80	1	7	0	1
1057	361	386	1.00292540849258	7	0	1
1058	361	386	1.00292540849258	7	0	0
1059	361	367	1.00292540849258	7	0	1
1060	361	367	1.00292540849258	7	0	1
1061	361	367	1.00292540849258	7	0	0
1062	361	367	1.00292540849258	7	1	0
1063	361	362	1	7	0	1
1064	361	362	1	7	0	1
1065	361	362	1	7	0	0
1066	361	352	1.00584230871444	7	0	1
1067	361	352	1.00584230871444	7	0	0
1068	361	386	1.00292540849258	7	0	1
1069	361	386	1.00292540849258	7	0	1
1070	361	386	1.00292540849258	7	0	1
1071	361	306	1	7	0	1
1072	361	367	1.00292540849258	7	0	0
1073	361	367	1.00292540849258	6	0	1
1074	361	367	1.00292540849258	6	0	0
1075	361	367	1.00292540849258	6	0	0
1076	361	362	1	6	0	1
1077	361	362	1	6	1	1
1078	361	362	1	6	0	0
1079	361	80	1	6	0	0
1080	361	80	1	6	0	0
1081	361	386	1.00292540849258	6	0	1
1082	361	386	1.00292540849258	6	0	1
1083	361	386	1.00292540849258	6	0	0
1084	361	386	1.00292540849258	6	0	0
1085	361	352	1.00584230871444	6	0	0
1086	361	367	1.00292540849258	6	0	1
1087	361	367	1.00292540849258	6	0	0
1088	361	362	1	6	0	1
1089	361	362	1	6	0	1
1090	361	362	1	6	0	1
1091	361	362	1	6	0	0
1092	361	362	1	6	0	0
1093	361	306	1	6	0	0
1094	361	306	1	6	0	0
1095	361	306	1	6	0	1
1096	361	386	1.00292540849258	6	0	1
1097	361	386	1.00292540849258	6	0	0
1098	361	352	1.00584230871444	5	0	1
1099	361	362	1	5	0	1
1100	361	362	1	5	0	1
1101	361	306	1	5	0	1
1102	361	306	1	5	0	1
1103	361	80	1	5	0	1
1104	361	386	1.00292540849258	5	0	0
1105	361	386	1.00292540849258	5	0	0
1106	361	362	1	5	0	0
1107	361	362	1	5	0	0
1108	361	80	1	5	0	1
1109	361	80	1	5	0	1
1110	361	80	1	5	0	0
1111	361	80	1	5	0	0
1112	361	80	1	5	0	0
1113	361	362	1	5	0	0
1114	361	306	1	5	0	1
1115	361	306	1	5	0	0
1116	361	386	1.00292540849258	4	0	1
1117	361	386	1.00292540849258	4	0	1
1118	361	386	1.00292540849258	4	0	0
1119	361	362	1	4	0	0
1120	361	362	1	4	0	0
1121	361	352	1.00584230871444	4	0	1
1122	361	352	1.00584230871444	4	0	0
1123	361	306	1	4	0	0
1124	361	306	1	4	0	0
1125	361	367	1.00292540849258	4	0	0
1126	361	367	1.00292540849258	4	0	1
1127	361	367	1.00292540849258	4	0	1
1128	361	79	1	4	0	1
1129	361	79	1	4	0	1
1130	361	79	1	4	0	0
1131	361	79	1	4	0	0
1132	361	386	1.00292540849258	4	0	1
1133	361	386	1.00292540849258	4	0	1
1134	361	386	1.00292540849258	4	0	0
1135	361	386	1.00292540849258	3	0	0
1136	361	386	1.00292540849258	2	0	0
